# Supplementary material for: Trends in Complementary Feeding Indicators in Children Aged 6–23 Months According to Participation in a Conditional Cash Transfer Program: Data from the Brazilian Food and Nutrition Surveillance System, 2015–2019
Source: Int J Environ Res Public Health. 2024 Jul 15;21(7):923. doi: 10.3390/ijerph21070923 (PMC11276628; doi:10.3390/ijerph21070923)
Supplement: Supplementary file 1 [file ijerph-21-00923-s001.zip]

Archive with 1 entries (1 files):
- ijerph-3003372-supplementary.pdf
